# Supplementary material for: Analysis of Dibenzyltoluene Mixtures: From Fast Analysis to In-Depth Characterization of the Compounds
Source: Molecules. 2023 Apr 27;28(9):3751. doi: 10.3390/molecules28093751 (PMC10180323; doi:10.3390/molecules28093751)
Supplement: Supplementary file 1 [file molecules-28-03751-s001.zip]

Archive with 1 entries (1 files):
- molecules-2349297-supplementary.pdf
